# Supplementary material for: Elasticity of the HIV-1 core facilitates nuclear entry and infection
Source: PLoS Pathog. 2024 Sep 11;20(9):e1012537. doi: 10.1371/journal.ppat.1012537 (PMC11419384; doi:10.1371/journal.ppat.1012537)
Supplement: S1 Data — (XLSX) [file ppat.1012537.s001.xlsx]

## Sheet: Fig.2D
Recovery Volumes
	WT
Cores	A	B	C
1	29.4342	81.1098	80.7175		A = compression
2	22.9003	80.0817	84.1642		B = immediately after release
3	15.2027	81.5717	99.8633		C = At the end of the measurement
4	21.516	88.8457	91.7872
5	30.9962	78.0078	82.0051
6	39.2219	95.1248	97.2306
7	31.1237	72.0404	87.8063
8	57.4469	97.2091	98.4079
9	29.0985	97.2008	95.7689
10	28.2921	86.2327	85.095
11	32.7092	95.0467	91.8937
12	49.9659	96.2511	93.9069
13	11.4848	77.1367	80.8826
14	71.4109	89.9769	85.8785
15	22.8947	83.1298	92.1116
16	5.70702	66.7094	85.2124
17	36.9227	94.3371	88.4928
18	63.1945	102.331	107.405
19	25.821	89.022	86.8395
20	60.3245	99.0627	93.6963
21	35.9912	97.3426	107.434
22	33.36	96.3915	91.0587
23	33.8352	84.4064	86.1554
24	24.75	80.79	89
25	52.8192	99.7118	97.2762
26	52.5995	103.954	103.906
27	28.5615	96.3265	95.8745
28	53.5141	99.0054	97.5448
29	35.2436	94.2885	96.3071
30	20.9232	96.5846	101.743
31	63.637	102.627	87.6125
32	49.6095	101.317	97.5688
33	41.4718	95.36	92.4021
34	51.8998	97.6578	94.8784
35	56.2342	96.8435	97.6378
36	45.6619	95.9131	91.5834
Average	37.9383	91.3596	92.6986
Std. Dev	15.7718	9.13926	6.81597
Error	2.62864	1.52321	1.13599
N	36

## Sheet: Fig.3A
Relative Infectivity
RAW DATA	Expt. 1	Expt. 2	Expt. 3	Expt. 4	Expt. 5	Expt. 6	Avg	SD	SE	N
WT	100	100	100	100	100	100	100	0
E45A	6.4	14	10.6	3.9	7.2	6.8	8.15	3.2679	1.33411	6
E45A/R132T	44.4	68		40.1	47.8	48.3	49.72	9.59904	4.29282	5
Q63A/Q67A	22.5	46	17.4	5.4	6.4	10.6	18.05	13.8605	5.65851	6
Q63A/Q67E	37.3	113	108	165	65.2	101	98.25	39.9645	16.3154	6
E180A	8.4	13.3		6	11.5	11.5	10.14	2.602	1.16365	5
E212A/E213A	3	7.8		3.1	1.9	4.8	4.12	2.06049	0.921477	5
* Comparing suppressor mutations to nuclear entry defective mutations
	Infectivity	SEM	N	t-value	p-value	Cr-0.05	Ratio paired T test
WT	100
E45A	8.2	0.856136	6
E45A/R132T	49.7	0.703957	5	33.6492	<0.0001	****	Significantly different from E45A
Q63A/Q67A	18.1	4.08664	6
Q63A/Q67E	98.3	14.3085	6	4.1982	0.0074	**	Significantly different from Q63A/Q67A
E180A	10.1	0.91934	5
E212A/E213A	4.1	0.690142	5
Experiment 1	%GFP+	dilution	Titer	p24	Titer/p24	Rel. Infectivity (p24)
WT	13.7	500	274000000	14752	18573.8	0.998589
E45A	10.5	10	4200000	3520	1193.18	0.0641496
E45A/R132T	14.1	100	56400000	6882	8195.29	0.440607
Q63A/Q67A	12.6	20	10080000	2408	4186.05	0.225056
Q63A/Q67E	1.6	1000	64000000	9237	6928.66	0.372508
E180A	15.6	10	6240000	3996	1561.56	0.0839549
E212A/E213A	6.4	10	2560000	4648	550.775	0.0296115
Experiment 2	%GFP+	dilution	Titer	p24	Titer/p24	Rel. Infectivity (RT)
WT	9.6	500	192000000	14752	13015.2	1.00117
E45A	15.7	10	6280000	3520	1784.09	0.137238
E45A/R132T	15.2	100	60800000	6882	8834.64	0.679588
Q63A/Q67A	17.9	20	14320000	2408	5946.84	0.45745
Q63A/Q67E	3.4	1000	136000000	9237	14723.4	1.13257
E180A	17.3	10	6920000	3996	1731.73	0.13321
E212A/E213A	11.8	10	4720000	4648	1015.49	0.0781147
Experiment 3	%GFP+	dilution	Titer	ExoRT (cpm)	Titer/RT	Rel. Infectivity (RT)
WT	17.4	1000	696000000	17677	39373.2	0.99932
E45A	11.75	10	4700000	1124	4181.49	0.106129
Q63A/Q67A	16.6	10	6640000	968	6859.5	0.174099
Q63A/Q67A	16.85	10	6740000	985	6842.64	0.173671
Q63A/Q67E	4.2	1000	168000000	3952	42510.1	1.07894
Experiment 4	%GFP+	dilution	Titer	p24	Titer/p24	Rel. Infectivity (RT)
WT	20.7	500	414000000	14752	28064	0.997299
E45A	9.6	10	3840000	3520	1090.91	0.0387672
E45A/R132T	19.4	100	7.76e+07	6882	11275.8	0.400703
Q63A/Q67A	4.6	20	3680000	2408	1528.24	0.0543084
Q63A/Q67E	10.7	1000	428000000	9237	46335.4	1.6466
E180A	16.8	10	6720000	3996	1681.68	0.0597613
E212A/E213A	10.1	10	4040000	4648	869.191	0.0308881
Experiment 5	%GFP+	dilution	Titer	ExoRT (cpm)	Titer/RT	Rel. Infectivity (RT)
WT	16.1	1000	6.44e+08	4810	133888	0.999908
E45A	20.2	10	8080000	835	9676.65	0.0722677
E45A/R132T	21.15	100	84600000	1321	64042.4	0.478285
Q63A/Q67A	17	10	6800000	797	8531.99	0.0637192
Q63A/Q67E	8.85	500	177000000	2028	87278.1	0.651816
E180A	25.2	20	20160000	1305	15448.3	0.115372
E212A/E213A	12.35	10	4940000	1893	2609.61	0.0194893
Experiment 6	%GFP+	dilution	Titer	ExoRT (cpm)	Titer/RT	Rel. Infectivity (RT)
WT	11	1000	440000000	4810	91476.1	0.999739
E45A	13	10	5200000	835	6227.54	0.0680606
E45A/R132T	14.6	100	58400000	1321	44208.9	0.483158
Q63A/Q67A	19.3	10	7720000	797	9686.32	0.105861
Q63A/Q67E	4.7	1000	188000000	2028	92702.2	1.01314
E180A	35.7	10	14280000	1305	10942.5	0.11959
E212A/E213A	21	10	8400000	1893	4437.4	0.0484962

## Sheet: Fig.3B
Nuclear Entry Index
	Experiment 1				Experiment 2				Experiment 3				Experiment 4
RAW DATA			average	Norm			average	Norm			average	Norm			average	Norm
WT	0.0130271	0.0161528	0.01459	100	0.0729855	0.0703182	0.0716519	100	0.0390331	0.0436297	0.0413314	100	0.027202	0.0238719	0.0255369	100
E45A	0.00230073	0.0021303	0.00221552	15.1852	0.0108985	0.0128603	0.0118794	16.5793	0.0056944	0.0057807	0.00573755	13.8818	0.0032987	0.00329454	0.00329662	12.9092
E45A/R132T	0.00596682	0.00787707	0.00692195	47.4431	0.0396511	0.0344914	0.0370712	51.738	0.0203246	0.0232742	0.0217994	52.7429	ND	ND
Q63A/Q67A	0.00438968	0.00340114	0.00389541	26.6992	0.0201357	0.0176401	0.0188879	26.3607	0.00936253	0.0126108	0.0109867	26.5819	0.00498511	0.00515422	0.00506967	19.8523
Q63A/Q67E	0.0121639	0.0118078	0.0119858	82.1511	0.00518051	0.0482957	0.0267381	37.3167	0.0731372	0.0666994	0.0699183	169.165	ND	ND
E180A	0.00224156	0.00114756	0.00169456	11.6145	0.011788	0.010564	0.011176	15.5976					0.00281742	0.00333188	0.00307465	12.04
E212A/E213A	0.00107417	0.00156216	0.00131817	9.03472	0.00541974	0.00587132	0.00564553	7.87912					0.00148272	0.00156328	0.001523	5.96391
* Comparing suppressor mutations to nuclear entry defective mutations
	Entry Index	SD	SE	N	p-value	Cr-0.05
WT	100
E45A	14.6389	1.38101	0.690503	4
E45A/R132T	50.6413	2.2984	1.32698	3	< 0.0001	****
Q63A/Q67A	24.8735	2.90155	1.45078	4
Q63A/Q67E	96.211	54.7373	31.6026	3	0.0583	NS
E180A	13.0841	1.78584	1.03105	3
E212A/E213A	7.62592	1.26637	0.731142	3
Experiment 1		Copy number values per ul from qPCR assays
Virus	Drug	SST	2-LTR	2-LTR/SST
WT	RAL	85130	1109	0.0130271
WT	RAL	69090	1116	0.0161528
WT	EFV	324	10.08
E45A	RAL	122700	282.3	0.00230073
E45A	RAL	127400	271.4	0.0021303
E45A	EFV	2387	11.49
E45A/R132T	RAL	95830	571.8	0.00596682
E45A/R132T	RAL	81350	640.8	0.00787707
E45A/R132T	EFV	3539	29.39
Q63A/Q67A	RAL	147300	646.6	0.00438968
Q63A/Q67A	RAL	210400	715.6	0.00340114
Q63A/Q67A	EFV	4063	20.95
Q63A/Q67E	RAL	36000	437.9	0.0121639
Q63A/Q67E	RAL	90110	1064	0.0118078
Q63A/Q67E	EFV	791.1	1.86
E180A	RAL	133300	298.8	0.00224156
E180A	RAL	91760	105.3	0.00114756
E180A	EFV	2434	14.88
212A/213A	RAL	98960	106.3	0.00107417
E212A/E213A	RAL	73360	114.6	0.00156216
E212A/E213A	EFV	2041	17.51
WT	RAL	52210	923.5	0.0176882
WT	RAL	69770	1548	0.0221872
WT	EFV	698.1	33.57
Experiment 2
Virus	Drug	SST	2-LTR	2-LTR/SST
WT	EFV	310.4	28.96
WT	RAL	86250	6295	0.0729855
WT	RAL	84530	5944	0.0703182
E45A	EFV	2502	21.87
E45A	RAL	154700	1686	0.0108985
E45A	RAL	135300	1740	0.0128603
E45A/R132T	EFV	1974	16.05
E45A/R132T	RAL	108900	4318	0.0396511
E45A/R132T	RAL	127800	4408	0.0344914
63A/67A	EFV	3651	36.07
Q63A/Q67A	RAL	117900	2374	0.0201357
Q63A/Q67A	RAL	110600	1951	0.0176401
Q63A/Q67E	EFV	1186	44.34
Q63A/Q67E	RAL	39610	205.2	0.00518051
Q63A/Q67E	RAL	67770	3273	0.0482957
E180A	EFV	3417	44.48
E180A	RAL	174500	2057	0.011788
E180A	RAL	170200	1798	0.010564
212A/213A	EFV	1790	29.63
E212A/E213A	RAL	132700	719.2	0.00541974
E212A/E213A	RAL	136000	798.5	0.00587132
Experiment 3
Virus	inhibitors	SST	2-LTR	2-LTR/SST
WT	EFV+RAL	538.5	10.21
E45A	EFV+RAL	2417	13.16
45A/132T	EFV+RAL	2991	17.49
63A/67A	EFV+RAL	4637	18.07
63A/67E	EFV+RAL	1351	30.42
WT	RAL	147900	5773	0.0390331
E45A	RAL	287300	1636	0.0056944
45A/132T	RAL	163300	3319	0.0203246
63A/67A	RAL	180400	1689	0.00936253
63A/67E	RAL	210700	15410	0.0731372
WT	RAL	136100	5938	0.0436297
E45A	RAL	171000	988.5	0.0057807
45A/132T	RAL	191800	4464	0.0232742
63A/67A	RAL	205300	2589	0.0126108
63A/67E	RAL	142400	9498	0.0666994
Experiment 4
Virus	inhibitors	SST	2-LTR	2-LTR/SST
WT	RAL	36528	993.633	0.027202
WT	RAL	47812	1141.36	0.0238719
WT	EFV	643	4.50359
E45A	RAL	173368	571.889	0.0032987
E45A	RAL	212537	700.212	0.00329454
E45A	EFV	8276	6.14191
Q63A/Q67A	RAL	77427	385.982	0.00498511
Q63A/Q67A	RAL	79733	410.962	0.00515422
Q63A/Q67A	EFV	6795	7.4495
E180A	RAL	213941	602.762	0.00281742
E180A	RAL	183089	610.03	0.00333188
E180A	EFV	4291	7.8349
212A/213A	RAL	286511	424.816	0.00148272
E212A/E213A	RAL	341893	534.474	0.00156328
E212A/E213A	EFV	4416	7.00947

## Sheet: Fig.3C
Fold Reduction of Infection in APC treated cells
											* Comparing suppressor mutations to nuclear entry defective mutations
ratios (-/+ APC)	Expt.1	Expt.2	Expt.3	Expt.4	Expt.5	Avg	SD	SE	N			fold inhibition by APC	SEM	N	p-value
WT	1.67	3.35	2.3	1.73	1.78	2.166	0.778605	0.348203	5		WT	2.17		5
E45A	19.4	47.9	29	18.7	20.8	27.16	13.604	6.08391	5		E45A	27.2		5
E45A/R132T	1.29	1.77	1.31		0.88	1.3125	0.271539	0.135769	4		E45A/R132T	1.31		4	0.0002	Significantly different from E45A
Q63A/Q67A	10.2	26.4	10.2	8.06	8.3	12.632	8.51662	3.80875	5		Q63A/Q67A	12.6		5
Q63A/Q67E	1.38	2.33	1.96		1.27	1.735	0.478853	0.239426	4		Q63A/Q67E	1.74		4	0.0012	Significantly different from Q63A/Q67A
E180A	14.3	32.1	15.2	8.72	10	16.064	10.0954	4.51481	5		E180A	16.1		5
E212A/E213A	21	17.8	16.1	6.49	9.1	14.098	6.24465	2.79269	5		E212A/E213A	14.1		5
											* Comparing nuclear entry defective mutations to WT
												Infectivity	SEM	N	p-value
											WT	2.17
											E45A	27.2			<0.0001	Significantly different from WT
											E45A/R132T	1.31
											Q63A/Q67A	12.6			0.0001	Significantly different from WT
											Q63A/Q67E	1.74
											E180A	16.1			0.0005	Significantly different from WT
											E212A/E213A	14.1			0.0009	Significantly different from WT
											* Comparing suppressor mutations to WT
												Infectivity	SEM	N	p-value
											WT	2.17
											E45A	27.2
											E45A/R132T	1.31			0.0119	Significantly different from WT
Infection data											Q63A/Q67A	12.6
Expt.1											Q63A/Q67E	1.74			0.0143	Significantly different from WT
Virus	untreated	APC-treated	ratio								E180A	16.1
WT	11	6.6	1.66667								E212A/E213A	14.1
E45A	13	0.67	19.403
E45A/R132T	14.6	11.3	1.29204
Q63A/Q67A	19.3	1.9	10.1579
Q63A/Q67E	4.7	3.4	1.38235
E180A	35.7	2.5	14.28
E212A/E213A	21	1	21
Expt.2
Virus	untreated		Avg.	APC-treated		Avg.	ratio
WT	5.5	5.9	5.7	1.5	1.9	1.7	3.35294
E45A	12.4	12.5	12.45	0.27	0.25	0.26	47.8846
E45A/R132T	16.9	17.7	17.3	9.3	10.2	9.75	1.77436
Q63A/Q67A	15	16.7	15.85	0.6	0.6	0.6	26.4167
Q63A/Q67E	2.9	2.7	2.8	1.4	1	1.2	2.33333
E180A	12.4	13.3	12.85	0.4	0.4	0.4	32.125
E212A/E213A	9.6	10	9.8	0.5	0.6	0.55	17.8182
Expt.3
Virus	untreated		Avg.	APC-treated		Avg.	ratio
WT	7.1	6.9	7	3	3.1	3.05	2.29508
E45A	15.4	16.5	15.95	0.5	0.6	0.55	29
E45A/R132T	7.3	6.2	6.75	5.1	5.2	5.15	1.31068
Q63A/Q67A	11.4	15.2	13.3	1.2	1.4	1.3	10.2308
Q63A/Q67E	9.9	12	10.95	5.1	6.1	5.6	1.95536
E180A	15.5	19.4	17.45	0.9	1.4	1.15	15.1739
E212A/E213A	15.3	15.2	15.25	0.9	1	0.95	16.0526
Expt.4
Virus	untreated		Avg.	APC-treated		Avg.	ratio
WT	18.5	19.3	18.9	10.3	11.5	10.9	1.73394
E45A	20.3	19	19.65	1.1	1	1.05	18.7143
Q63A/Q67A	46.5	42.2	44.35	6.1	4.9	5.5	8.06364
E180A	44.6	40	42.3	4.8	4.9	4.85	8.72165
E212A/E213A	25.8	24.2	25	4	3.7	3.85	6.49351
Expt.3
Virus	untreated		Avg.	APC-treated		Avg.	ratio
WT	8.7	8	8.35	4	5.4	4.7	1.7766
E45A	14.8	14.3	14.55	0.6	0.8	0.7	20.7857
E45A/R132T	15.2	13.5	14.35	16.7	16	16.35	0.877676
Q63A/Q67A	18.3	19	18.65	2.5	2	2.25	8.28889
Q63A/Q67E	5.9	5.5	5.7	3.7	5.3	4.5	1.26667
E180A	14.4	14.6	14.5	1.4	1.5	1.45	10
E212A/E213A	12.4	11.2	11.8	1.2	1.4	1.3	9.07692

## Sheet: Fig.3D
Late reverse transcript levels
	Duplicate infections from three independent experiments
	Experiment 1				Experiment 2				Experiment 3
RAW DATA			Average	Norm			Average	Norm			Average	Norm
WT	102200	90060	96130	1.00031	87840	79300	83570	0.999641	147900	136100	142000	1
E45A	171600	163700	167650	1.74454	142200	132000	137100	1.63995	287300	171000	229150	1.61373
E45A/R132T	126800	102300	114550	1.19199	110900	122100	116500	1.39354	163300	191800	177550	1.25035
Q63A/Q67A	176800	285900	231350	2.40739	120900	116300	118600	1.41866	180400	205300	192850	1.3581
Q63A/Q67E	57600	117200	87400	0.909469	52360	73620	62990	0.753469	210700	142400	176550	1.24331
E180A	165600	126100	145850	1.51769	167000	173700	170350	2.03768
E212A/E213A	133000	86060	109530	1.13975	132100	136400	134250	1.60586
* Comparing suppressor mutations to nuclear entry defective mutations
	Transcript Levels	SD	SE	N	t-value	p-value	Cr-0.05							Norm. Transcrip. Levels	SD	SE
WT	107233	25112.8												100
E45A	177967	38280.8	22101.4	3										165.962	21.5101	12.4188
E45A/R132T	136200	29249.7	16887.3	3	3.5858	0.005	**	Significantly lower than E45A						127.013	21.4756	12.3989
Q63A/Q67A	180933	46794.9	27017.1	3										168.729	25.8631	14.932
Q63A/Q67E	108980	48807.4	28179	3	2.5725	0.0278	*	Significantly lower than Q63A/Q67A						101.629	44.7856	25.857
E180A	158100	12250	8662.06	2										147.435	7.74826	5.47885
E212A/E213A	121890	12360	8739.84	2										113.668	10.1403	7.17027
* Despite comparisons here, it can be stated that all the mutants are RT active and complete RT efficiently

## Sheet: Fig.3E
Fold Reduction of Infection in NUP153 KD cells
								* Comparing suppressor mutations to nuclear entry defective mutations
RAW DATA	2023-08-01	2023-07-19	Avg	SD	SE	N			Infectivity	SEM	N	p-value	Cr-0.05
WT	8.12644	11.8	9.96322	1.83678	1.2988	2		WT	9.96322	1.2988	2
E45A	1.53155	1.3806	1.45607	0.0754744	0.0533684	2		E45A	1.45607	0.0533684	2
E45A/R132T	3.50265	5.43478	4.46871	0.966069	0.683114	2		E45A/R132T	4.46871	0.683114	2	0.0477	*	Significantly higher for all comparisons
Q63A/Q67A	1.82109	1.80147	1.81128	0.0098121	0.0069382	2		Q63A/Q67A	1.81128	0.0069382	2
Q63A/Q67E	4.03509	4.12727	4.08118	0.0460925	0.0325923	2		Q63A/Q67E	4.08118	0.0325923	2	0.0002	***
E180A	2.38949	1.95789	2.17369	0.215799	0.152593	2		E180A	2.17369	0.152593	2
E212A/E213A	1.87945	1.7037	1.79158	0.0878742	0.0621364	2		E212A/E213A	1.79158	0.0621364	2
								* Comparing nuclear entry defective mutations to WT
									Infectivity	SEM	N	p-value	Cr-0.05
								WT	9.96322	1.2988	2
								E45A	1.45607	0.0533684	2	0.0226	*	Significantly lower for all comparisons
								E45A/R132T	4.46871	0.683114	2
								Q63A/Q67A	1.81128	0.0069382	2	0.0245	*
								Q63A/Q67E	4.08118	0.0325923	2
								E180A	2.17369	0.152593	2	0.0271	*
								E212A/E213A	1.79158	0.0621364	2	0.0244	*
								* Comparing suppressor mutations to WT
									Infectivity	SEM	N	p-value	Cr-0.05
								WT	9.96322	1.2988	2
								E45A	1.45607	0.0533684	2
								E45A/R132T	4.46871	0.683114	2	0.0646	NS
								Q63A/Q67A	1.81128	0.0069382	2
								Q63A/Q67E	4.08118	0.0325923	2	0.0456	*	Significantly lower only for Q63A/Q67E as compared to WT
								E180A	2.17369	0.152593	2
								E212A/E213A	1.79158	0.0621364	2
Experiment 1	Numbers are percentages of infected cells determined by flow cytometry
	Nontargeting siRNA #1 (duplicate infections)					Nup153 siRNA #1
Virus	NT-1 A	NT-1 B	Average			153-5 A	153-5 B	Average
WT	19.4	18.2	18.8			0.9	0.9	0.9
E45A	18.8	19.5	19.15			11.3	11.2	11.25
E45A/R132T	25.3	23.6	24.45			2.9	3.1	3
Q63A/Q67A	27.7	23.7	25.7			11.6	10.4	11
Q63A/Q67E	24	24.3	24.15			4.6	4.3	4.45
E180A	22.3	18.9	20.6			7.7	9.3	8.5
E212A/E213A	20.3	19	19.65			10.2	10.8	10.5
	Nontargeting siRNA #2 (duplicate infections)					Nup153 siRNA #2
	NT-2 A	NT-2 B	Average			153-6 A	153-6 B	Average
WT	15.9	17.1	16.5			1.9	2.1	2
E45A	16.9	18.6	17.75			15.9	15	15.45
E45A/R132T	25.4	25.6	25.5			6.2	6	6.1
Q63A/Q67A	26.7	19.8	23.25			14.8	17.4	16.1
Q63A/Q67E	22.9	19.7	21.3			6.7	6.5	6.6
E180A	13.9	19.4	16.65			10	10.8	10.4
E212A/E213A	17.1	17	17.05			11.1	10.9	11
	Averaged values of nontargeting siRNA					Averaged values of Nup153 siRNA
	NT-1 Average	NT-2 Average	Average			153-5	153-6	Average
WT	18.8	16.5	17.65			0.9	2	1.45
E45A	19.15	17.75	18.45			11.25	15.45	13.35
E45A/R132T	24.45	25.5	24.975			3	6.1	4.55
Q63A/Q67A	25.7	23.25	24.475			11	16.1	13.55
Q63A/Q67E	24.15	21.3	22.725			4.45	6.6	5.525
E180A	20.6	16.65	18.625			8.5	10.4	9.45
E212A/E213A	19.65	17.05	18.35			10.5	11	10.75
Calculated ratios of infection of nontargeting siRNA-transfected cells to infection of Nup153 siRNA-transfected cells
	si-Control	si-NUP153	Fold reduction by Nup153 siRNA
WT	17.7	1.5	12.2
E45A	18.5	13.4	1.4
E45A/R132T	25	4.6	5.5
Q63A/Q67A	24.5	13.6	1.8
Q63A/Q67E	22.7	5.5	4.1
E180A	18.6	9.5	2
E212A/E213A	18.4	10.8	1.7
Experiment 2	Numbers are percentages of infected cells determined by flow cytometry
	nontargeting siRNA #1 (duplicate infections)					Nup153 siRNA #1
	NT-1 A	NT-1 B	Average			153-5 A	153-5 B	Average
WT	16	16.4	16.2			1.8	2	1.9
E45A	25.1	24.1	24.6			15.7	15.7	15.7
E45A/R132T	32.2	32.6	32.4			8.4	7.4	7.9
63A/67A	33.9	32.5	33.2			19.2	18.3	18.75
63A/67A	32.5	32.6	32.55			17.2	15.7	16.45
Q63A/Q67E	18.4	18.5	18.45			4.2	3.8	4
E180A	33.9	34.4	34.15			13.4	14.3	13.85
212A/213A	18.1	17.6	17.85			9.4	9.6	9.5
	Nontargeting siRNA #2 (duplicate infections)					Nup153 siRNA #2
	NT-2 A	NT-2 B	Average			153-5 A	153-5 B	Average
WT	18.4	19.9	19.15			2.4	2.5	2.45
E45A	24.6	23.3	23.95			15.7	16.3	16
E45A/R132T	31.4	36.2	33.8			11.2	10.8	11
63A/67A	34.6	35.4	35			19.4	18	18.7
63A/67A	33.4	35.2	34.3			17.8	15.7	16.75
Q63A/Q67E	16.9	15.2	16.05			4.8	4.3	4.55
E180A	32	31.6	31.8			13.7	13.8	13.75
212A/213A	16.5	16.4	16.45			8.3	9.2	8.75
	Averaged values of nontargeting siRNA					Averaged values of Nup153 siRNA
	NT-1 Average	NT-2 Average	Average			153-5	153-6	Average
WT	16.2	19.15	17.675			1.9	2.45	2.175
E45A	24.6	23.95	24.275			15.7	16	15.85
45/132	32.4	33.8	33.1			7.9	11	9.45
63A/67A	33.2	35	34.1			18.75	18.7	18.725
63A/67A	32.55	34.3	33.425			16.45	16.75	16.6
Q63A/Q67E	18.45	16.05	17.25			4	4.55	4.275
E180A	34.15	31.8	32.975			13.85	13.75	13.8
212A/213A	17.85	16.45	17.15			9.5	8.75	9.125
Calculated ratios of infection of nontargeting siRNA-transfected cells to infection of Nup153 siRNA-transfected cells
	si-Control	si-NUP153	Fold reduction by Nup153 siRNA
WT	17.675	2.175	8.12644
E45A	24.275	15.85	1.53155
E45A/R132T	33.1	9.45	3.50265
63A/67A	34.1	18.725	1.82109
63A/67A	33.425	16.6	2.01355
Q63A/Q67E	17.25	4.275	4.03509
E180A	32.975	13.8	2.38949
212A/213A	17.15	9.125	1.87945

## Sheet: Fig.3F
Brittleness
	Broken	Intact	Total	Percent
WT	5	31	36	13.8889
WT + PF74	13	20	33	39.3939
WT + LCV	13	23	36	36.1111
E45A	16	23	39	41.0256
E45A/R132T	7	26	33	21.2121
Q63A/Q67A	14	21	35	40
Q63A/Q67E	7	26	33	21.2121
E180A	11	24	35	31.4286
E212A/E213A	14	22	36	38.8889

## Sheet: Fig.5B
		Duration of interactions [min]	Bin Center	WT	E45A	E45A/R132T	Q63A/Q67A	Q63A/Q67E	E180A	E212A/E213A	Bald
		7.5	7.5	42.4699	63.4921	57.1429	72.9167	56.25	72.0472	46.2898	82.2581
		10	10	57.5301	85.7143	80.5195	85.4167	80.2632	88.9764	71.3781	95.1613
		12.5	12.5	71.988	95.2381	84.4156	93.75	92.1053	96.4567	85.3357	100
		15	15	78.3133	100	90.9091	100	94.7368	97.6378	90.8127	100
		17.5	17.5	83.4337	100	96.1039	100	97.0395	99.6063	95.2297	100
		20	20	86.1446	100	97.4026	100	98.3553	100	97.3498	100
		22.5	22.5	89.759	100	100	100	98.6842	100	98.0565	100
		25	25	92.7711	100	100	100	99.0132	100	98.4099	100
		27.5	27.5	93.3735	100	100	100	100	100	98.9399	100
		30	30	94.2771	100	100	100	100	100	99.6466	100
		32.5	32.5	95.1807	100	100	100	100	100	100	100
		35	35	95.4819	100	100	100	100	100	100	100
		37.5	37.5	96.6867	100	100	100	100	100	100	100
		40	40	96.988	100	100	100	100	100	100	100
		42.5	42.5	97.2892	100	100	100	100	100	100	100
		45	45	98.494	100	100	100	100	100	100	100
		47.5	47.5	98.7952	100	100	100	100	100	100	100
		% cores interacting for longer than 10 min
				42.4699	14.2857	19.4805	14.5833	19.7368	11.0236	28.6219	4.83871

## Sheet: Fig.5D
		WT	E45A	E45A/R132T	Q63A/Q67A	Q63A/Q67E	E180A	E212A/E213A	Bald
		1	0	0	0	4	0	0	0
		1	0	0	0	0	0	0	0
		1	0	0	0	1	0	0	0
		2	0	1	0	2	0	0	0
		1	0	0	0	0	0	0	0
		2	0	0	0	4	0	0	0
		4	0	0	0	4	0	0	0
		3	0	0	0	0	0	0	0
		1	0	0	0	2	0	0	0
		3	0	0	0	2	0	0	0
		4	0	0	0	3	0	0	0
		4	0	0	0	1	0	0	0
		2	0	0	0	1	0	0	0
		1	0	1	0	0	0	0	0
		1	0	0	0	0	0	0	0
		3	0	0	0	0	0	0	0
		2	0	0	0	2	0	0	0
		1	0	1	0	1	0	0	0
		3	0	1	0	3	0	0	0
		1	0	0	0	2	0	0	0
		2	0	0	0	0	0	0	0
		2	0	0	0	1	0	0	0
		1	0	1	0	3	0	0	0
		1	0	0	0	4	0	0	0
		3	0	1	0	2	0	0	0
		4	0	1	0	0	0	0	0
		2	0	0	0	0	0	0	0
		1	0	0	0	1	0	0	0
		2	0	1	0	1	0	0	0
		3	0	0	0	1	0	0	0
		2	0	0	0	1	0	0	0
		4	0	0	0	3	0	0	0
		3	0	0	0	1	0	0	0
		1	0	0	0	3	0	0	0
		3	0	1	0	0	0	0	0
		1	0	0	0	1	0	0	0
		2	0	0	0	3	0	0	0
		1	0	0	0	0	0	0	0
		2	0	0	0	0	0	0	0
		1	0	0	0	2	0	0	0
		5	0	0	0	2	0	0	0
		1	0	0	0	3	0	0	0
		2	0	1	0	1	0	0	0
		2	0	0	0	1	0	0	0
		2	0	0	0	5	0	0	0
		1	0	0	0	2	0	0	0
		1	0	0	0	1	0	0	0
		3	0	0	0	1	0	0	0
		1	0	0	0	1	0	0	0
		4	0	0	0	0	0	0	0
		4	0	0	0	4	0	0	0
		1	0	0	0	3		0	0
		4	0	0	0	2		0	0
		2	0	0	0	1		0	0
		0	0	0	0	2		0	0
		0	0	0	0	0		0	0
		0	0	2	0	3			0
		0	0		0	3			0
		0	0		0	0			0
		0	0		0	0			0
		0	0		0	1			0
		0	0		0				0
		0	0		0				0
		0	0		0				0
		0	0		0				0
		0	0		0
		0	0		0
		0	0		0
		0	0		0
		0	0		0
		0	0		0
		0	0		0
		0	0		0
		0	0		0
		0	0		0
		0	0		0
		0	0		0
		0	0		0
		0	0		0
		0	0		0
		0	0		0
		0	0		0
		0	0		0
		0			0
		0			0
		0			0
		0			0
	Average	1.32184	0	0.210526	0	1.55738	0	0	0
	SD	1.37667	0	0.452645	0	1.34814	0	0	0
	n	87	83	57	87	61	51	56	65

## Sheet: Fig.6B
			Bin Center	PF74	LCV	Bald
			7.5	58.0645	49.6154	82.2581
			10	74.1935	73.0769	95.1613
			12.5	85.4839	82.3077	100
			15	90.3226	89.2308	100
			17.5	96.7742	93.4615	100
			20	96.7742	95.7692	100
			22.5	98.3871	96.9231	100
			25	100	97.6923	100
			27.5	100	98.4615	100
			30	100	98.8462	100
			32.5	100	99.6154	100
			35	100	100	100
			37.5	100	100	100
			40	100	100	100
			42.5	100	100	100
			45	100	100	100
			47.5	100	100	100
	% cores interacting for longer than 10 min
				25.8065	26.9231	4.83871

[truncated: 3 more sheets: Fig.6D, Supp, Figure 9, Sup.Fig.11]
